# Supplementary material for: Human Activity Dampens the Benefits of Group Size on Vigilance in Khulan (Equus hemionus) in Western China
Source: PLoS One. 2016 Jan 12;11(1):e0146725. doi: 10.1371/journal.pone.0146725 (PMC4710523; doi:10.1371/journal.pone.0146725)
Supplement: S1 Table — (XLSX) [file pone.0146725.s001.xlsx]

## Sheet: Sheet1
group size	percentage time of vigilance	vigilance duration	vigilance rate	time of day	area
3	0.312376	1.38922	0.543302	Feeding Peak	core zone
3	0.475487	1.5943	0.597972	Non-Feeding Peak	core zone
4	0.282994	1.32074	0.540014	Feeding Peak	core zone
4	0.363387	1.1423	0.77618	Non-Feeding Peak	core zone
5	0.25689	1.3482	0.452505	Feeding Peak	core zone
6	0.229441	1.19892	0.456786	Feeding Peak	core zone
7	0.194745	1.2075	0.388031	Feeding Peak	core zone
7	0.202663	0.954608	0.507324	Non-Feeding Peak	core zone
8	0.21525	1.1248	0.436607	Non-Feeding Peak	core zone
9	0.202591	1.09484	0.432202	Non-Feeding Peak	core zone
10	0.213593	1.03711	0.502673	Non-Feeding Peak	core zone
11	0.218368	1.20871	0.413315	Non-Feeding Peak	core zone
11	0.186209	1.11394	0.346828	Feeding Peak	core zone
12	0.209696	1.25225	0.40401	Feeding Peak	core zone
13	0.153666	1.12222	0.341955	Feeding Peak	core zone
14	0.159435	0.825264	0.476385	Feeding Peak	core zone
15	0.196267	1.2021	0.435925	Feeding Peak	core zone
16	0.163678	1.04139	0.393013	Feeding Peak	core zone
17	0.171613	1.1314	0.356382	Feeding Peak	core zone
18	0.174656	1.08368	0.413315	Feeding Peak	core zone
19	0.138721	0.864403	0.393913	Feeding Peak	core zone
20	0.108867	0.851937	0.316492	Feeding Peak	core zone
2	0.297965	1.22202	0.55199	Feeding Peak	Buffer zone
2	0.303372	1.41529	0.509965	Non-Feeding Peak	Buffer zone
3	0.330311	1.4891	0.527816	Feeding Peak	Buffer zone
3	0.299406	1.37762	0.480219	Non-Feeding Peak	Buffer zone
4	0.270923	1.49036	0.397237	Feeding Peak	Buffer zone
4	0.24672	1.20877	0.502673	Non-Feeding Peak	Buffer zone
5	0.23009	1.27421	0.448729	Non-Feeding Peak	Buffer zone
6	0.23305	1.28093	0.432202	Feeding Peak	Buffer zone
6	0.279651	1.25174	0.540014	Non-Feeding Peak	Buffer zone
7	0.223653	1.17609	0.448729	Feeding Peak	Buffer zone
7	0.27616	1.3322	0.509965	Non-Feeding Peak	Buffer zone
8	0.235369	1.06279	0.519551	Feeding Peak	Buffer zone
8	0.220838	1.31571	0.419411	Non-Feeding Peak	Buffer zone
9	0.304012	1.44359	0.448729	Feeding Peak	Buffer zone
9	0.168336	1.23045	0.316492	Non-Feeding Peak	Buffer zone
10	0.22178	1.20862	0.448729	Feeding Peak	Buffer zone
11	0.135404	0.829304	0.388031	Feeding Peak	Buffer zone
11	0.325625	1.51631	0.448729	Non-Feeding Peak	Buffer zone
12	0.248407	1.11879	0.55199	Feeding Peak	Buffer zone
12	0.251745	1.25527	0.448729	Non-Feeding Peak	Buffer zone
13	0.211605	1.34383	0.359066	Feeding Peak	Buffer zone
13	0.247143	1.41567	0.419411	Non-Feeding Peak	Buffer zone
14	0.176791	1.02803	0.419411	Feeding Peak	Buffer zone
14	0.267821	1.46177	0.409204	Non-Feeding Peak	Buffer zone
15	0.256905	1.33099	0.448729	Feeding Peak	Buffer zone
15	0.293629	1.35165	0.467331	Non-Feeding Peak	Buffer zone
16	0.273117	1.37186	0.456786	Feeding Peak	Buffer zone
16	0.237644	1.31644	0.425425	Non-Feeding Peak	Buffer zone
17	0.277358	1.33986	0.496937	Feeding Peak	Buffer zone
17	0.287876	1.4523	0.42939	Non-Feeding Peak	Buffer zone
18	0.252525	1.34813	0.435161	Feeding Peak	Buffer zone
18	0.302671	1.31457	0.55199	Non-Feeding Peak	Buffer zone
19	0.269517	1.46982	0.382063	Feeding Peak	Buffer zone
19	0.27399	1.47712	0.388031	Non-Feeding Peak	Buffer zone
20	0.261508	1.16664	0.563759	Feeding Peak	Buffer zone
20	0.186358	1.21307	0.365693	Non-Feeding Peak	Buffer zone
21	0.235763	1.05944	0.612718	Feeding Peak	Buffer zone
21	0.170795	1.11394	0.388031	Non-Feeding Peak	Buffer zone
22	0.222531	1.27377	0.413315	Feeding Peak	Buffer zone
22	0.147202	0.977724	0.365693	Non-Feeding Peak	Buffer zone
